# Supplementary material for: Targeting Metabolic and Epigenetic Vulnerabilities in Glioblastoma with SN-38 and Rabusertib Combination Therapy
Source: Int J Mol Sci. 2025 Jan 8;26(2):474. doi: 10.3390/ijms26020474 (PMC11764980; doi:10.3390/ijms26020474)
Supplement: Supplementary file 1 [file ijms-26-00474-s001.zip]

Archive with 1 entries (1 files):
- ijms-3394892-supplementary.pdf
